# Supplementary material for: Mycobacterium abscessus infection leads to enhanced production of type 1 interferon and NLRP3 inflammasome activation in murine macrophages via mitochondrial oxidative stress
Source: PLoS Pathog. 2020 Mar 25;16(3):e1008294. doi: 10.1371/journal.ppat.1008294 (PMC7094820; doi:10.1371/journal.ppat.1008294)
Supplement: S1 Table — (XLSX) [file ppat.1008294.s008.xlsx]

## Sheet: Sheet1
genes		primer sequences
mt.β-actin	forward	5’-GTGACGTTGACATCCGTAAAGA- 3’
	reverse	5’-GCCGGACTCATCGTACTCC-3’
mt.Dloop-1	forward	5'-AATCTACCATCCTCCGTGAAACC-3’
	reverse	5’-TCAGTTTAGCTACCCCCAAGTTTAA-3’
mt.Dloop-2	forward	5'-CCCTTCCCCATTTGGTCT-3’
	reverse	5’-TGGTTTCACGGAGGATGG-3’
mt.Dloop-3	forward	5'-TCCTCCGTGAAACCAACAA-3’
	reverse	5’-AGCGAGAAGAGGGGCATT-3’
mt.CytB	forward	5’-GCTTTCCACTTCATCTTACCATTTA-3’
	reverse	5’-TGTTGGGTTGTTTGATCCTG-3’
mt.16S	forward	5’-CACTGCCTGCCCAGTGA-3’
	reverse	5’-ATACCGCGGCCGTTAAA-3’
mt.ND4	forward	5’-AACGGATCCACAGCCGTA-3’
	reverse	5’-AGTCCTCGGGCCATGATT-3’
IFI204	forward	5′-GAGCAAGGCGGCTAAGGAA-3′
	reverse	5′-GCTGTGGAGTATTGGTGACTG-3′
IFN-β	forward	5′-ATGGTGGTCCGAGCAGAGAT-3′
	reverse	5′-CCACCACTCATTCTGAGGCA-3′
IL-1β	forward	5′-TCTATACCTGTCCTGTGTAATG-3′
	reverse	5′-GCTTGTGCTCTGCTTGTG-3′
STING	forward	5′-AAATAACTGCCGCCTCATTG-3′
	reverse	5′-ACAGTACGGAGGGAGGAGG-3′
cGAS	forward	5′-GAGGCGCGGAAAGTCGTAA-3′
	reverse	5′-TTGTCCGGTTCCTTCCTGGA-3′
β-actin	forward	5-AGTGTGTGACGTTGACATCCGTA-3'
	reverse	5-GCCAGAGCAGTAATCTCCTTCT-3'
Hsp65	forward	5’-ATCGCCAAGGAGATCGAGCT-3’
	reverse	5’-AAGGTGCCGCGG ATCTTGTT- 3’
